# Supplementary material for: Radar-Based Detection of Obstructive Sleep Apnea: A Systematic Review and Network Meta-Analysis of Diagnostic Accuracy Across Frequency Bands
Source: Diagnostics (Basel). 2025 Aug 21;15(16):2111. doi: 10.3390/diagnostics15162111 (PMC12385411; doi:10.3390/diagnostics15162111)
Supplement: Supplementary file 1 [file diagnostics-15-02111-s001.zip]

Archive with 1 entries (1 files):
- diagnostics-3801367-Supplementary.pdf
